# Supplementary material for: A 3D Epithelial–Mesenchymal Co-Culture Model of the Airway Wall Using Native Lung Extracellular Matrix
Source: Bioengineering (Basel). 2024 Sep 21;11(9):946. doi: 10.3390/bioengineering11090946 (PMC11428669; doi:10.3390/bioengineering11090946)
Supplement: Supplementary file 1 [file bioengineering-11-00946-s001.zip]

Archive with 1 entries (1 files):
- bioengineering-3165969-supplementary.pdf
